# Supplementary material for: Green Synthesis of Silver Nanoparticles (CM-AgNPs) from the Root of Chuanminshen for Improving the Cytotoxicity Effect in Cancer Cells with Antibacterial and Antioxidant Activities
Source: Molecules. 2024 Nov 30;29(23):5682. doi: 10.3390/molecules29235682 (PMC11643779; doi:10.3390/molecules29235682)
Supplement: Supplementary file 1 [file molecules-29-05682-s001.zip]

Archive with 1 entries (1 files):
- molecules-3076891-supplementary.pdf
